# Supplementary material for: Telomere‐to‐telomere genome assembly reveals insights into the adaptive evolution of herbivore‐defense mediated by volatile terpenoids in Oenanthe javanica
Source: Plant Biotechnol J. 2025 Mar 20;23(6):2346–57. doi: 10.1111/pbi.70062 (PMC12120883; doi:10.1111/pbi.70062)
Supplement: Supplementary file 2 — Table S1 Statistics data of K‐mer analysis. Table S2 Statistics data of ONT ultra‐long sequencing. Table S3 Statistics data of PacBio HiFi sequencing. Table S4 Statistics data of NGS sequencing. Table S5 Statistics data of Hi‐C sequencing. Table S6 Statistics of chromosome length based on Hi‐C analysis. Table S7 Statistics of gap number in chromosomes. Table S8 The consistency evalues of NGS, ONT ultra‐long data and Pacbio HiFi data. Table S9 Statistics of QV values in different chromosomes. Table S10 Statistics of busco analysis. Table S11 Telomere identification results. Table S12 Centromere identification results. Table S13 Statistics of TE in Oenanthe javanica T2T genome. Table S14 Statistics of tandem repeats in Oenanthe javanica T2T genome. Table S15 Annotation of ncRNA in Oenanthe javanica T2T genome. Table S16 Annotation of gene structure in Oenanthe javanica T2T genome. Table S17 Annotation of gene funtion in Oenanthe javanica T2T genome. Table S18 The gene number of each family in the Oenanthe javanica T2T genome and other 14 plants. Table S19 GO enrichment analysis of expanded gene families in Oenanthe javanica T2T genome. Table S20 KEGG enrichment analysis of expanded gene families in Oenanthe javanica T2T genome. Table S21 GO enrichment analysis of collinear gene pairs (Ks <0.1) in Oenanthe javanica T2T genome. Table S22 KEGG enrichment analysis of collinear gene pairs (Ks <0.1) in Oenanthe javanica T2T genome. Table S23 The structural genes of terpenoid biosynthesis pathways in Oenanthe javanica, Daucus carota and Coriandrum sativum. Table S24 The TPS gene identified from Oenanthe javanica T2T genome. Table S25 Statistics data of NGS sequencing in different tissues of Oenanthe javanica. Table S26 Primer sequence of gene cloning and vector construction. [file PBI-23-2346-s001.xlsx]

## Sheet: Table S1
Table S1 Statistics data of K-mer analysis.
K-mer	K-mer Number	K-mer Depth	Genome Size (M)	Data Size(G)	X	Heterozygous Ratio(%)	Duplication Ratio(%)
19	49473709893	51.99	951.53	59.87	62.92	1.16	64.03

## Sheet: Table S2
Table S2 Statistics data of ONT ultra-long sequecing.
Rank	Flag	TotalBase	TotalReads	MaxLen	AvgLen	N50	L50	N90	L90	meanQ
>0	all	171074647726	6189960	932636	27637.4	71732	824499	16833	2486946	10.29
>0	pass	160377606566	5502991	613698	29143.7	72470	767858	18140	2277379	10.94
>0	fail	10697041160	686969	932636	15571.4	59304	58202	5621	257127	5.15
>10000	all	159629064645	2919772	932636	54671.8	75475	746731	28354	2024749	10.47
>10000	pass	150479621371	2727420	613698	55172.9	75912	701142	28783	1894023	10.83
>10000	fail	9149443274	192352	932636	47566.2	68179	46041	22763	132434	5.4
>20000	all	151325862928	2343241	932636	64579.7	78232	692706	35426	1789967	10.49
>20000	pass	142903206908	2201994	613698	64897.2	78574	652092	35684	1682119	10.81
>20000	fail	8422656020	141247	932636	59630.7	72430	40869	31842	108277	5.44
>30000	all	142006826567	1967867	932636	72162.8	81342	634294	42504	1574494	10.49
>30000	pass	134290789991	1855202	613698	72386.1	81616	598315	42658	1484040	10.8
>30000	fail	7716036576	112665	932636	68486.5	76716	36128	40242	90581	5.46
>40000	all	130876502975	1648930	932636	79370.6	85203	567447	50096	1357938	10.5
>40000	pass	123913234160	1557880	613698	79539.6	85411	536172	50197	1282698	10.79
>40000	fail	6963268815	91050	932636	76477.4	81322	31361	48524	75284	5.48
>50000	all	117920578266	1360569	932636	86670.1	89864	493399	58220	1142458	10.5
>50000	pass	111776574989	1287781	613698	86797.8	90037	466960	58284	1081162	10.78
>50000	fail	6144003277	72788	932636	84409.6	86781	26485	57205	61311	5.5
>60000	all	103476726982	1097593	932636	94276	95408	415385	66777	934182	10.5
>60000	pass	98187785039	1040390	613698	94375.9	95546	393691	66820	885385	10.77
>60000	fail	5288941943	57203	932636	92459.2	92846	21721	66048	48803	5.51
>70000	all	88175283815	861725	932636	102324	101820	337740	75782	740691	10.49
>70000	pass	83761495824	818014	613698	102396	101926	320576	75811	703060	10.76
>70000	fail	4413787991	43711	932636	100977	99913	17175	75286	37633	5.52
>80000	all	72993343555	658962	932636	110770	108939	265627	85026	570452	10.49
>80000	pass	69408160095	626318	613698	110819	109019	252459	85043	542164	10.75
>80000	fail	3585183460	32644	932636	109827	107473	13173	84726	28289	5.53
>90000	all	58775616969	491345	932636	119622	116836	202570	94489	427599	10.48
>90000	pass	55933571465	467463	613698	119653	116892	192736	94507	406806	10.73
>90000	fail	2842045504	23882	932636	119004	115756	9837	94179	20794	5.55
>100000	all	46195599146	358630	932636	128811	125277	150525	104073	313340	10.47
>100000	pass	43993620680	341505	613698	128823	125308	143357	104087	298376	10.72
>100000	fail	2201978466	17125	932636	128583	124611	7169	103873	14964	5.56
>110000	all	35473565523	256280	932636	138417	134245	109133	113878	224579	10.45
>110000	pass	33804109391	244240	613698	138405	134270	104030	113884	214032	10.7
>110000	fail	1669456132	12040	932636	138659	133767	5103	113747	10547	5.57
>120000	all	26861721438	181234	932636	148216	143548	78077	123702	159183	10.43
>120000	pass	25601559192	172763	613698	148189	143587	74458	123706	151748	10.67
>120000	fail	1260162246	8471	932636	148762	142832	3620	123581	7436	5.58
>130000	all	20099183960	127019	932636	158238	153044	55236	133594	111765	10.41
>130000	pass	19167881492	121184	613698	158172	153047	52730	133594	106637	10.64
>130000	fail	931302468	5835	932636	159606	152918	2506	133601	5129	5.6
>140000	all	14945899498	88766	932636	168374	162687	38883	143494	78220	10.38
>140000	pass	14257809612	84736	613698	168262	162652	37146	143503	74675	10.61
>140000	fail	688089886	4030	932636	170742	163466	1737	143346	3545	5.6
>150000	all	11042279767	61788	932636	178712	172639	27220	153402	54508	10.34
>150000	pass	10533151563	58995	613698	178543	172551	26015	153395	52051	10.57
>150000	fail	509128204	2793	932636	182287	174152	1206	153619	2458	5.58
>160000	all	8115125415	42863	932636	189327	182827	18970	163453	37844	10.29
>160000	pass	7733121085	40892	613698	189111	182742	18120	163450	36109	10.51
>160000	fail	382004330	1971	932636	193812	184855	851	163474	1735	5.59
>170000	all	5982130090	29911	932636	199998	193213	13289	173469	26427	10.24
>170000	pass	5692595377	28502	613698	199726	193084	12682	173462	25187	10.47
>170000	fail	289534713	1409	932636	205490	195906	608	173544	1241	5.57
>180000	all	4419417301	20965	932636	210800	203586	9343	183514	18533	10.19
>180000	pass	4204633748	19984	613698	210400	203414	8922	183474	17670	10.42
>180000	fail	214783553	981	932636	218943	208330	422	184500	864	5.54
>190000	all	3284081740	14817	932636	221643	213978	6621	193613	13106	10.11
>190000	pass	3116948575	14094	613698	221154	213774	6311	193561	12469	10.35
>190000	fail	167133165	723	932636	231166	217255	310	194618	637	5.51
>200000	all	2451233753	10540	932636	232565	224226	4718	203663	9326	10.03
>200000	pass	2320746204	10005	613698	231959	223973	4491	203635	8855	10.28
>200000	fail	130487549	535	932636	243902	228173	228	204283	471	5.47

## Sheet: Table S3
Table S3 Statistics data of PacBio HiFi sequecing.
HIFI Reads num	Total Bases(Gb)	HIFI Read length(bp)	HIFI reads length N50(bp)
5125076	90.46	17649	18340

## Sheet: Table S4
Table S4 Statistics data of NGS sequecing.
Type	num_seqs	sum_len	GC_content(%)	Q20(%)	Q30(%)
raw data	711600594	106740089100	36.25	99	97.26
clean data	711271852	99738217236	35.13	98.97	97.16

## Sheet: Table S5
Table S5 Statistics data of Hi-C sequecing.
Raw reads	Raw bases	Clean reads	Clean bases	Q20_rate	Q30_rate
737413724	110612058600	737033960	109650642202	0.97244	0.9371

## Sheet: Table S6
Table S6 Statistics of chromosome length based on Hi-C analaysis.
Chromosome	Length(bp)	contig number
chr1	45124860	1
chr2	40477715	1
chr3	44575255	1
chr4	34128266	1
chr5	39556768	1
chr6	53260572	1
chr7	41430866	1
chr8	41303116	1
chr9	56706071	1
chr10	50600189	1
chr11	53805296	1
chr12	49585039	1
chr13	48161506	1
chr14	51642729	1
chr15	52492033	1
chr16	37811219	1
chr17	68767996	1
chr18	67769371	1
chr19	38095710	1
chr20	49547751	1
chr21	47268504	1
chrUnn	0	0

## Sheet: Table S7
Table S7 Statistics of gap number in chromosomes
chr_ID	gap_num	gap_len
chr1	0	0
chr2	0	0
chr3	0	0
chr4	0	0
chr5	0	0
chr6	0	0
chr7	0	0
chr8	0	0
chr9	0	0
chr10	0	0
chr11	0	0
chr12	0	0
chr13	0	0
chr14	0	0
chr15	0	0
chr16	0	0
chr17	0	0
chr18	0	0
chr19	0	0
chr20	0	0
chr21	0	0

## Sheet: Table S8
Table S8 The consistency evalues of NGS, ONT ultra-long datas and Pacbio HiFi data
Data	Mapping rate(%)	Average sequencing depth	Coverage(%)	Coverage at least 4X(%)	Coverage at least 10X(%)	Coverage at least 20X(%)
NGS	99.91	96.96	99.69	99.09	98.01	96.41
ONT ultra-long	99.62	140.17	99.93	99.78	99.47	98.18
Pacbio HiFi	99.99	86.37	99.99	99.97	99.94	99.77

## Sheet: Table S9
Table S9 Statistics of QV values in different chromosomes
ID	QV
chr1	42.1707
chr2	41.8877
chr3	43.2551
chr4	43.5147
chr5	43.6625
chr6	43.1259
chr7	43.7577
chr8	42.0131
chr9	42.8562
chr10	42.1098
chr11	42.6501
chr12	43.0188
chr13	42.7546
chr14	42.3783
chr15	43.2553
chr16	41.3848
chr17	42.3217
chr18	42.7886
chr19	42.3619
chr20	42.7093
chr21	42.72

## Sheet: Table S10
Table S10 Statistics of busco analysis.
Item	Number	Percent(%)
Complete BUSCOs (C)	1591	98.5
Complete and single-copy BUSCOs (S)	433	26.8
Complete and duplicated BUSCOs (D)	1158	71.7
Fragmented BUSCOs (F)	2	0.1
Missing BUSCOs (M)	21	1.4
Total BUSCO groups searched	1614	100

[truncated: 16 more sheets: Table S11, Table S12, Table S13, Table S14, Table S15, Table S16, Table S17, Table S18, Table S19, Table S20, Table S21, Table S22, Table S23, Table S24, Table S25, Table S26]
